# Supplementary material for: Characterisation of hepatic lipid signature distributed across the liver zonation using mass spectrometry imaging
Source: JHEP Rep. 2023 Mar 9;5(6):100725. doi: 10.1016/j.jhepr.2023.100725 (PMC10240278; doi:10.1016/j.jhepr.2023.100725)
Supplement: Multimedia component 2 [file mmc2.xlsx]

## Sheet: Note
m/z	(mass to charge ratio) a ratio of an ion mass (m in atomic mass units (amu)) to its ion charge (z)
Adduct	The adduct fomation form generated by electrospray ionization
Mean	Mean of intraday were calculated from the average of intensity of each lipids in 3 replicated within a day of analysis
	Mean of interday were calculated from the average of intensity of each lipids in 3 analysis days
%CV	The percentage of coefficient of variation which is the ratio of standard deviation to mean (expressed as a percentage)

## Sheet: Intraday_Interday
Pre-treatment with 25 mM Ammonium acetate
			Intraday		Interday
m/z	Adduct	Name	Mean	%CV	Mean_3 days	%CV
576.542	[M+Na]+	Cer(35:0)	70.7309	3.9792	72.7938	2.75491
604.548	[M+Na]+	Cer(37:0)	111.555	4.29673	119.866	6.33002
551.509	[M+H-H2O]+	DG(32:0)	26.0832	4.11649	24.6832	5.71765
549.488	[M+H-H2O]+	DG(32:1)	91.3348	4.85865	94.9387	5.33605
547.472	[M+H-H2O]+	DG(32:2)	27.4455	5.27411	27.5831	0.433338
601.523	[M+Na]+	DG(33:2)	38.3336	6.28227	38.7504	2.40061
577.544	[M+H-H2O]+	DG(34:1)	344.993	4.01798	389.144	10.5809
575.506	[M+H-H2O]+	DG(34:2)	160.495	3.04044	178.299	9.11965
573.484	[M+H-H2O]+	DG(34:3)	9.62128	4.58169	10.5599	7.75071
591.52	[M+H]+	DG(34:3)	4.60152	16.2515	5.26012	13.6891
589.516	[M+H-H2O]+	DG(35:2)	6.6326	10.0113	6.66548	1.38419
605.524	[M+H]+	DG(35:3)	30.7865	8.56925	30.5649	0.638528
618.525	[M+NH4]+	DG(35:5)	5.07357	20.675	5.03749	10.6619
623.508	[M+Na]+	DG(35:5)	18.756	9.30577	17.3552	7.99452
599.546	[M+H]+	DG(35:6)	13.0157	11.0344	12.5748	5.57024
625.558	[M+H]+	DG(36:0)	12.216	15.1553	11.8986	2.62308
603.539	[M+H-H2O]+	DG(36:2)	314.495	2.42501	333.432	5.06261
619.552	[M+H]+	DG(36:3)	6.08763	13.574	7.18928	13.378
617.509	[M+H]+	DG(36:4)	15.2342	18.1078	14.7986	4.43989
615.5	[M+H]+	DG(36:5)	7.6811	15.98	7.66169	6.66587
631.569	[M+H-H2O]+	DG(38:2)	11.03	6.7976	11.1887	1.70028
627.539	[M+H-H2O]+	DG(38:4)	20.2271	4.55207	19.7411	3.91814
643.525	[M+H]+	DG(38:5)	15.6268	17.9335	15.5181	3.89693
496.34	[M+H]+	LPC(16:0)	48.5688	4.68389	54.1825	15.9304
524.372	[M+H]+	LPC(18:0)	10.3791	13.0099	11.3669	14.8947
522.357	[M+H]+	LPC(18:1)	18.1285	10.6502	20.571	15.3356
520.341	[M+H]+	LPC(18:2)	5.40838	21.4018	6.12068	17.4469
518.323	[M+H]+	LPC(18:3)	2.91165	25.8932	2.82409	8.35094
546.357	[M+H]+	LPC(20:3)	3.32718	25.6933	3.71042	23.9377
544.341	[M+H]+	LPC(20:4)	6.71138	11.441	7.53169	19.8696
650.454	[M+H]+	PC(26:0)	10.7758	19.0034	9.9738	8.44785
734.589	[M+H]+	PC(32:0)	36.3674	11.7234	37.1721	5.77786
732.573	[M+H]+	PC(32:1)	126.949	6.57506	114.872	9.10434
746.601	[M+H]+	PC(33:1)	18.9549	4.13185	17.6098	7.2168
762.62	[M+H]+	PC(34:0)	76.8358	6.25031	76.3508	0.554979
760.584	[M+H]+	PC(34:1)	1034.16	2.81287	1028.05	0.653529
758.564	[M+H]+	PC(34:2)	463.263	2.39157	457.679	1.73168
756.575	[M+H]+	PC(34:3)	33.1121	10.1084	28.2552	14.9764
754.557	[M+H]+	PC(34:4)	11.6876	14.2651	10.2249	12.4676
776.602	[M+H]+	PC(35:0)	10.3957	11.824	11.4339	8.09681
774.59	[M+H]+	PC(35:1)	19.8188	1.97042	18.3751	7.48809
772.578	[M+H]+	PC(35:2)	15.3412	3.72427	13.3176	13.1775
770.532	[M+H]+	PC(35:3)	5.99373	22.1823	4.77512	22.201
768.577	[M+H]+	PC(35:4)	11.6879	9.66636	11.3936	2.39277
790.6	[M+H]+	PC(36:0)	8.08205	8.2218	7.30741	9.20518
788.571	[M+H]+	PC(36:1)	71.2683	5.35445	69.6194	2.20991
826.566	[M+K]+	PC(36:1)	6.6677	12.0345	5.98591	10.3485
786.6	[M+H]+	PC(36:2)	276.047	6.09761	271.861	1.93699
784.583	[M+H]+	PC(36:3)	293.205	2.41895	290.165	2.39998
782.566	[M+H]+	PC(36:4)	482.422	1.55856	472.076	2.6853
780.552	[M+H]+	PC(36:5)	47.6215	5.22071	42.8242	10.2371
778.565	[M+H]+	PC(36:6)	5.17583	14.3485	5.25732	6.65437
802.596	[M+H]+	PC(37:1)	4.25715	8.83218	4.16119	2.30864
800.607	[M+H]+	PC(37:2)	7.48875	9.4346	6.95861	13.6532
798.557	[M+H]+	PC(37:3)	43.3379	16.1566	33.118	27.0936
796.534	[M+H]+	PC(37:4)	13.1242	10.1632	11.5724	11.7939
794.563	[M+H]+	PC(37:5)	6.25123	14.9462	5.86059	5.83697
792.592	[M+H]+	PC(37:6)	7.63245	14.5919	10.065	20.9441
818.615	[M+H]+	PC(38:0)	3.61098	13.574	3.68628	1.80878
814.63	[M+H]+	PC(38:2)	11.0015	9.80935	10.8205	2.17381
812.608	[M+H]+	PC(38:3)	72.1042	8.42242	72.4594	1.82701
810.599	[M+H]+	PC(38:4)	198.06	5.09727	200.42	1.77254
808.575	[M+H]+	PC(38:5)	169.232	3.21196	166.059	2.10719
806.569	[M+H]+	PC(38:6)	285.681	3.29815	289.736	2.01584
844.531	[M+K]+	PC(38:6)	7.45525	18.786	5.22727	36.9973
804.553	[M+H]+	PC(38:7)	26.3389	3.38527	22.9495	12.7924
824.563	[M+H]+	PC(39:4)	11.7723	15.5262	10.3958	11.5979
822.583	[M+H]+	PC(39:5)	12.0398	17.896	9.92162	18.8972
820.535	[M+H]+	PC(39:6)	12.5072	10.7094	9.77483	24.2867
838.586	[M+H]+	PC(40:4)	2.67435	10.2986	3.37704	18.1122
836.636	[M+H]+	PC(40:5)	10.7587	7.30551	12.8464	15.9675
834.6	[M+H]+	PC(40:6)	42.6902	3.99582	41.359	3.62493
832.585	[M+H]+	PC(40:7)	50.8049	4.40709	49.0699	3.54786
870.549	[M+K]+	PC(40:7)	2.7435	23.6274	1.94472	35.5745
830.564	[M+H]+	PC(40:8)	12.0884	12.7398	10.9615	8.92394
828.551	[M+H]+	PC(40:9)	10.3381	10.5966	9.12829	11.8433
854.563	[M+H]+	PC(42:10)	4.33433	12.1706	3.92626	9.49059
862.704	[M+H]+	PC(42:6)	5.4006	12.581	4.67163	15.8068
856.605	[M+H]+	PC(42:9)	3.66083	18.0853	3.42533	7.2884
880.78	[M+H]+	PC(43:4)	10.4487	7.12067	10.0636	10.6878
703.592	[M+H]+	SM(34:1)	12.7337	18.9374	12.0789	8.83114
733.568	[M+H]+	SM(36:0)	49.0436	10.2121	43.5959	10.8223
761.584	[M+H]+	SM(38:0)	376.298	3.7512	365.011	3.00014
757.543	[M+H]+	SM(38:2)	16.4133	11.4488	15.0832	8.53389
789.574	[M+H]+	SM(40:0)	33.185	5.80457	31.5048	4.61923
787.605	[M+H]+	SM(40:1)	79.608	8.32496	78.8903	1.08546
785.614	[M+H]+	SM(40:2)	104.629	3.48899	102.199	2.8496
783.603	[M+H]+	SM(40:3)	184.379	3.13849	187.645	3.61165
801.614	[M+H]+	SM(41:1)	4.18693	12.7333	3.74398	11.0711
799.573	[M+H]+	SM(41:2)	14.4395	16.4588	11.4614	22.5165
815.698	[M+H]+	SM(42:1)	7.32825	13.8776	7.61159	3.41554
813.646	[M+H]+	SM(42:2)	28.61	3.9598	27.993	2.35171
811.631	[M+H]+	SM(42:3)	78.2378	4.67223	76.7402	2.91041
829.612	[M+H]+	SM(43:1)	1.47937	17.181	1.61214	16.3827
855.739	[M+Na]+	TG(50:1)	10.4099	3.47006	9.44335	10.0342
848.77	[M+NH4]+	TG(50:2)	22.2588	6.95446	24.517	10.3284
853.727	[M+Na]+	TG(50:2)	18.0267	7.99109	17.5894	6.90489
851.708	[M+Na]+	TG(50:3)	5.60402	10.6718	5.85204	4.78019
849.797	[M+Na]+	TG(50:4)	11.2909	8.08448	12.7316	14.8979
847.63	[M+Na]+	TG(50:5)	5.5638	11.022	6.05211	7.34221
871.732	[M+Na]+	TG(51:0)	8.34688	13.1635	6.67604	21.8331
864.722	[M+NH4]+	TG(51:1)	10.298	11.3495	9.45167	10.7235
869.754	[M+Na]+	TG(51:1)	14.1195	12.5196	11.1159	25.0636
867.738	[M+Na]+	TG(51:2)	4.01098	15.092	3.53531	12.1228
863.71	[M+Na]+	TG(51:4)	15.7074	18.4816	15.0365	10.9526
861.672	[M+Na]+	TG(51:5)	7.56372	8.87906	6.84735	10.7129
883.799	[M+Na]+	TG(52:1)	7.63017	9.73153	7.58199	12.8681
876.835	[M+NH4]+	TG(52:2)	43.8568	3.78552	51.7549	13.8139
881.787	[M+Na]+	TG(52:2)	47.9211	7.49265	48.6423	5.78339
874.787	[M+NH4]+	TG(52:3)	30.1415	9.71807	35.236	13.1524
879.777	[M+Na]+	TG(52:3)	17.8189	9.66772	17.7528	10.2691
877.824	[M+Na]+	TG(52:4)	30.7685	11.4685	33.8835	9.27333
875.773	[M+Na]+	TG(52:5)	13.2903	13.4324	14.3926	8.33121
890.708	[M+NH4]+	TG(53:2)	2.94087	15.5081	2.70086	16.3525
895.736	[M+Na]+	TG(53:2)	10.3347	13.1502	7.675	31.3208
886.724	[M+NH4]+	TG(53:4)	4.01487	15.4818	3.24515	20.5983
891.745	[M+Na]+	TG(53:4)	1.91317	22.4922	1.67588	13.1415
889.733	[M+Na]+	TG(53:5)	4.46462	24.3549	3.89758	20.3521
887.718	[M+Na]+	TG(53:6)	5.59532	16.2351	4.97726	12.1421
908.818	[M+NH4]+	TG(54:0)	11.0645	7.11368	10.7652	13.1793
909.722	[M+Na]+	TG(54:2)	4.51877	8.2937	4.69936	15.0377
925.813	[M+K]+	TG(54:2)	4.11375	21.4429	3.26513	24.4056
902.817	[M+NH4]+	TG(54:3)	0.789167	27.756	0.601711	27.2352
885.705	[M+H]+	TG(54:3)	1.64505	13.3749	1.67168	4.22975
907.81	[M+Na]+	TG(54:3)	14.065	15.5403	13.5877	14.4439
905.754	[M+Na]+	TG(54:4)	4.72968	15.3585	4.30987	16.4
921.781	[M+K]+	TG(54:4)	2.75765	22.6449	2.33264	16.2572
903.72	[M+Na]+	TG(54:5)	1.49897	34.0048	1.54398	2.80958
923.799	[M+Na]+	TG(55:2)	10.3062	16.9015	8.41747	21.0622
937.74	[M+K]+	TG(55:3)	1.04595	17.6054	0.809956	26.0598
914.743	[M+NH4]+	TG(55:4)	1.92545	28.1243	2.06784	13.4688
935.788	[M+K]+	TG(55:4)	1.2999	18.79	1.37469	15.9457
910.678	[M+NH4]+	TG(55:6)	1.50387	15.2596	1.13443	28.6346
913.736	[M+Na]+	TG(55:7)	2.67255	14.3376	2.64223	3.63396
911.731	[M+Na]+	TG(55:8)	2.72205	15.2278	2.2896	16.3616
915.791	[M+H]+	TG(56:2)	1.89255	21.7953	1.93596	8.83492
924.784	[M+NH4]+	TG(56:6)	5.2902	13.3316	4.54734	16.953
