# Supplementary material for: Characterisation of hepatic lipid signature distributed across the liver zonation using mass spectrometry imaging
Source: JHEP Rep. 2023 Mar 9;5(6):100725. doi: 10.1016/j.jhepr.2023.100725 (PMC10240278; doi:10.1016/j.jhepr.2023.100725)
Supplement: Multimedia component 3 [file mmc3.xlsx]

## Sheet: Note
m/z	(mass to charge ratio) a ratio of an ion mass (m in atomic mass units (amu)) to its ion charge (z)
Adduct	The adduct fomation form generated by electrospray ionization
Intensity mean	Mean mean of 10 pixels were calculated from the average of intensity of each lipids in 10 pixels within the region of interest (ROIs)
Region	Portal	Liver zone 1 Periportal zone
	Midzone	Liver zone 2 Midzone
	Central	Liver zone 3 Pericentral zone
%CV	The percentage of coefficient of variation which is the ratio of standard deviation to mean (expressed as a percentage)

## Sheet: Variation
				Healthy liver		Healthy liver		Healthy liver
				Region: Portal		Region: Midzone		Region: Central
m/z	Adducts	Lipids	Lipid species	Intensity mean of 10 pixels	%CV	Intensity mean of 10 pixels	%CV	Intensity mean of 10 pixels	%CV
576.542	[M+Na]+	Cer(35:0)	Cer	10.5001	13.5587	10.902	7.44709	13.4952	6.06117
604.548	[M+Na]+	Cer(37:0)	Cer	10.8416	13.1899	10.5432	9.24291	14.2726	6.84651
551.509	[M+H-H2O]+	DG(32:0)	DG	3.03429	16.0423	3.671	15.3348	4.69886	11.0221
549.488	[M+H-H2O]+	DG(32:1)	DG	2.26445	13.8346	2.43647	14.1628	2.79257	14.512
547.472	[M+H-H2O]+	DG(32:2)	DG	1.79242	18.0847	1.87483	20.4146	2.14216	15.558
601.523	[M+Na]+	DG(33:2)	DG	27.2974	13.267	29.1382	7.71429	40.7151	4.80275
577.544	[M+H-H2O]+	DG(34:1)	DG	16.3903	17.2371	19.7375	11.7139	32.4522	8.00838
575.506	[M+H-H2O]+	DG(34:2)	DG	30.8044	10.6286	32.7806	8.29853	41.97	5.55794
573.484	[M+H-H2O]+	DG(34:3)	DG	8.38326	6.69511	8.63993	10.8591	9.90739	8.76025
591.52	[M+H]+	DG(34:3)	DG	7.40041	11.228	8.00031	11.3825	11.3951	10.2612
589.516	[M+H-H2O]+	DG(35:2)	DG	8.78353	15.1951	9.89531	13.0836	14.9487	4.59387
605.524	[M+H]+	DG(35:3)	DG	6.31838	13.8995	6.45349	8.40794	9.0716	10.8074
618.525	[M+NH4]+	DG(35:5)	DG	9.03322	12.8473	9.41173	8.89814	11.9745	9.81703
623.508	[M+Na]+	DG(35:5)	DG	35.7771	7.8483	29.439	9.13491	19.3799	9.37055
599.546	[M+H]+	DG(35:6)	DG	11.3558	7.18466	12.5487	6.29418	13.432	6.34346
625.558	[M+H]+	DG(36:0)	DG	10.8767	4.21383	10.5388	8.77567	8.79078	9.86841
603.539	[M+H-H2O]+	DG(36:2)	DG	23.9132	9.29503	24.0583	7.59828	32.7484	6.6368
619.552	[M+H]+	DG(36:3)	DG	8.01807	15.7223	7.96169	9.18678	10.8913	8.47537
617.509	[M+H]+	DG(36:4)	DG	21.2714	16.3475	22.078	11.6044	29.418	5.40978
615.5	[M+H]+	DG(36:5)	DG	20.5932	15.7194	22.4562	15.3066	33.1147	6.6654
631.569	[M+H-H2O]+	DG(38:2)	DG	3.11836	13.0706	3.1974	12.5688	3.89579	11.5579
627.539	[M+H-H2O]+	DG(38:4)	DG	30.6178	6.07199	29.0781	4.17635	26.2624	6.20758
643.525	[M+H]+	DG(38:5)	DG	7.0308	9.52877	7.31506	9.37925	8.68957	11.1425
496.34	[M+H]+	PC(16:0)	PC	173.188	1.99071	169.469	3.13685	178.576	2.11524
524.372	[M+H]+	PC(18:0)	PC	64.7321	3.45618	63.5863	5.43304	68.2024	4.64429
522.357	[M+H]+	PC(18:1)	PC	28.4029	3.98702	28.0877	7.11035	27.6161	3.85188
520.341	[M+H]+	PC(18:2)	PC	42.7351	6.18557	39.7669	4.08404	38.706	5.30596
518.323	[M+H]+	PC(18:3)	PC	31.5815	6.73507	28.6017	6.34335	32.4042	3.03524
546.357	[M+H]+	PC(20:3)	PC	13.2999	10.7184	12.798	13.3751	15.1828	6.52739
544.341	[M+H]+	PC(20:4)	PC	16.3549	5.31732	15.1065	6.08579	16.1637	7.11332
650.454	[M+H]+	PC(26:0)	PC	38.4009	5.33697	41.5468	6.83453	48.6381	7.2803
734.589	[M+H]+	PC(32:0)	PC	72.674	6.88471	69.6957	12.0327	62.794	4.27861
732.573	[M+H]+	PC(32:1)	PC	31.5701	8.68753	30.2233	10.2181	22.8361	10.3836
746.601	[M+H]+	PC(33:1)	PC	11.3843	8.42692	11.1916	11.4553	10.0184	3.63664
762.62	[M+H]+	PC(34:0)	PC	42.9998	3.99794	42.6191	5.66093	40.8708	4.68766
760.584	[M+H]+	PC(34:1)	PC	524.436	2.15997	513.739	4.02732	495.853	1.38901
758.564	[M+H]+	PC(34:2)	PC	1624.29	1.04613	1616.58	2.73453	1501.39	1.78645
756.575	[M+H]+	PC(34:3)	PC	184.354	1.66226	180.917	4.98572	146.623	4.02322
754.557	[M+H]+	PC(34:4)	PC	20.4054	7.4776	20.2826	5.87919	16.7938	6.46362
776.602	[M+H]+	PC(35:0)	PC	12.9536	8.06575	14.2316	6.52226	16.2591	9.93536
774.59	[M+H]+	PC(35:1)	PC	52.5694	2.12495	57.5738	3.19553	63.9758	3.95364
772.578	[M+H]+	PC(35:2)	PC	136.225	7.47205	150.786	3.92958	168.421	3.49819
770.532	[M+H]+	PC(35:3)	PC	27.7864	5.25295	28.4233	3.69519	25.5423	6.95757
768.577	[M+H]+	PC(35:4)	PC	23.5865	6.72727	22.1359	5.826	19.3797	4.21148
790.6	[M+H]+	PC(36:0)	PC	47.3517	4.85826	53.6842	4.66792	55.0411	4.31787
788.571	[M+H]+	PC(36:1)	PC	98.9836	1.26768	103.766	2.23741	103.647	2.23684
826.566	[M+K]+	PC(36:1)	PC	22.3823	6.04128	23.4655	5.29987	25.7163	5.37673
786.6	[M+H]+	PC(36:2)	PC	508.838	1.57214	532.18	3.76437	558.279	1.4089
784.583	[M+H]+	PC(36:3)	PC	387.261	1.81482	401.289	1.82773	384.157	1.96323
782.566	[M+H]+	PC(36:4)	PC	717.718	1.99285	714.001	1.55432	691.895	1.33666
780.552	[M+H]+	PC(36:5)	PC	365.097	3.06178	335.413	1.83061	314.655	2.12915
778.565	[M+H]+	PC(36:6)	PC	29.4398	6.15352	26.9294	5.78084	20.3016	5.75782
802.596	[M+H]+	PC(37:1)	PC	21.2648	5.02084	23.5231	7.16635	26.6329	3.84387
800.607	[M+H]+	PC(37:2)	PC	48.4772	6.6979	56.4275	8.52267	67.1801	2.29164
798.557	[M+H]+	PC(37:3)	PC	57.2843	5.56277	63.392	6.06059	68.6623	3.13071
796.534	[M+H]+	PC(37:4)	PC	87.4402	3.90561	90.6661	2.91209	98.417	3.37913
794.563	[M+H]+	PC(37:5)	PC	34.173	4.27387	33.4102	4.49756	34.3747	5.21955
792.592	[M+H]+	PC(37:6)	PC	29.7388	7.44983	28.5881	3.96092	27.1934	5.2772
814.63	[M+H]+	PC(38:2)	PC	25.3187	6.33351	27.9081	8.8878	30.5459	4.56656
812.608	[M+H]+	PC(38:3)	PC	82.2767	3.9712	85.3896	6.48194	98.8444	3.00666
810.599	[M+H]+	PC(38:4)	PC	270.153	1.60455	271.546	4.00919	288.569	1.74198
808.575	[M+H]+	PC(38:5)	PC	302.203	2.65229	294.477	1.84945	275.962	2.38887
806.569	[M+H]+	PC(38:6)	PC	685.338	3.84959	632.366	3.48075	541.186	1.62839
844.531	[M+K]+	PC(38:6)	PC	30.2043	4.11483	28.7458	6.01454	30.9181	5.83213
804.553	[M+H]+	PC(38:7)	PC	147.669	3.11272	138.993	1.97561	132.515	3.58057
824.563	[M+H]+	PC(39:4)	PC	36.6031	5.68461	38.1309	7.36716	45.3703	3.96968
822.583	[M+H]+	PC(39:5)	PC	43.4541	4.79204	47.7772	4.08675	50.1892	2.79627
820.535	[M+H]+	PC(39:6)	PC	53.9607	2.103	54.2905	3.06418	56.6304	3.49323
818.615	[M+H]+	PC(39:7)	PC	24.4188	7.74944	27.9716	6.19385	30.652	3.22805
838.586	[M+H]+	PC(40:4)	PC	33.4956	3.42148	34.9085	5.28702	37.4973	4.076
836.636	[M+H]+	PC(40:5)	PC	28.9476	7.47369	26.8092	4.66043	27.3922	5.15743
834.6	[M+H]+	PC(40:6)	PC	142.222	4.89741	125.246	3.50509	128.358	3.09172
832.585	[M+H]+	PC(40:7)	PC	129.651	3.16005	125.955	4.33752	116.114	2.26098
870.549	[M+K]+	PC(40:7)	PC	32.49	8.39781	33.6182	5.18391	39.3336	4.66945
830.564	[M+H]+	PC(40:8)	PC	88.7535	3.21552	87.1526	3.41411	86.7289	3.19351
828.551	[M+H]+	PC(40:9)	PC	116.558	4.04685	107.427	2.77884	107.454	3.66172
854.563	[M+H]+	PC(42:10)	PC	42.4401	4.29883	43.1731	5.78979	45.9916	3.50778
862.704	[M+H]+	PC(42:6)	PC	13.2595	7.83677	13.3049	5.89612	14.632	8.46979
856.605	[M+H]+	PC(42:9)	PC	27.6462	4.50963	27.8928	6.3194	31.899	4.68933
880.78	[M+H]+	PC(43:4)	PC	1.46519	27.683	2.03015	20.2837	3.63911	17.4692
902.817	[M+H]+	SM(34:1)	SL	16.1597	10.9873	14.7579	9.10409	13.4312	6.55468
703.592	[M+H]+	SM(36:0)	SL	14.3393	9.77921	13.968	10.5722	11.1373	8.52987
733.568	[M+H]+	SM(38:0)	SL	180.832	2.7476	176.981	4.25737	172.709	1.89317
761.584	[M+H]+	SM(38:2)	SL	85.2511	2.38407	82.7692	5.51259	69.2293	4.5881
757.543	[M+H]+	SM(40:0)	SL	35.8959	3.83012	36.1446	3.40654	35.6337	4.5205
789.574	[M+H]+	SM(40:1)	SL	232.595	1.7743	244.053	5.02665	259.263	1.89825
787.605	[M+H]+	SM(40:2)	SL	141.796	3.32167	150.637	3.46476	145.963	1.93874
785.614	[M+H]+	SM(40:3)	SL	294.978	3.31731	298.864	2.82126	288.218	1.3518
783.603	[M+H]+	SM(41:1)	SL	22.6104	4.7794	26.1283	7.36086	31.0958	7.75312
801.614	[M+H]+	SM(41:2)	SL	25.147	4.64232	27.3512	6.83959	30.5079	4.21812
799.573	[M+H]+	SM(42:1)	SL	17.6501	6.66706	16.9456	6.17706	18.4168	6.51452
815.698	[M+H]+	SM(42:2)	SL	39.9172	4.53434	40.3833	4.55434	44.5902	4.02535
813.646	[M+H]+	SM(42:3)	SL	110.724	3.75624	111.937	2.61557	121.504	3.87483
811.631	[M+H]+	SM(43:1)	SL	13.1709	10.505	12.1942	7.16885	13.2255	8.60035
829.612	[M+Na]+	TG(50:1)	TG	2.63535	38.6824	3.30234	18.1257	6.25805	16.3031
855.739	[M+NH4]+	TG(50:2)	TG	0.82866	47.9807	0.86275	37.4715	1.54505	29.5367
848.77	[M+Na]+	TG(50:2)	TG	1.91396	34.2935	2.51027	21.3171	5.35309	19.3201
853.727	[M+Na]+	TG(50:3)	TG	1.45253	32.2052	1.77409	22.8306	3.1856	11.1676
851.708	[M+Na]+	TG(50:5)	TG	3.49022	9.724	3.51053	10.6963	4.44633	15.3779
847.63	[M+H]+	TG(51:0)	TG	0.42145	36.6487	0.54463	35.6432	0.7892	22.8338
849.797	[M+Na]+	TG(51:0)	TG	2.55252	23.8942	3.0913	10.2062	6.15449	9.22551
871.732	[M+NH4]+	TG(51:1)	TG	3.36305	17.6638	3.28366	10.6641	3.89217	11.5658
864.722	[M+Na]+	TG(51:1)	TG	1.38015	36.8853	1.76132	20.4474	3.24683	20.9425
869.754	[M+Na]+	TG(51:2)	TG	1.2461	39.9287	1.6741	25.0233	2.70817	23.4555
867.738	[M+Na]+	TG(51:4)	TG	9.54047	6.94293	9.80217	6.73795	11.8141	8.44242
863.71	[M+Na]+	TG(51:5)	TG	31.007	6.59584	30.9111	6.65047	34.4145	5.01637
861.672	[M+Na]+	TG(52:1)	TG	1.08147	33.539	1.4067	24.2814	2.21751	16.3514
883.799	[M+NH4]+	TG(52:2)	TG	1.45458	45.7997	2.04548	21.6775	4.05276	18.0314
876.835	[M+Na]+	TG(52:2)	TG	1.95399	28.8154	2.36894	13.9214	5.50566	14.2643
881.787	[M+NH4]+	TG(52:3)	TG	4.26673	40.8306	4.66286	17.9846	10.1433	12.1783
874.787	[M+Na]+	TG(52:3)	TG	2.23858	37.5083	2.92229	17.7834	6.16173	11.7945
879.777	[M+Na]+	TG(52:4)	TG	0.97686	24.7936	1.21762	21.1931	2.64366	18.3266
877.824	[M+Na]+	TG(52:5)	TG	2.6455	39.2388	2.95651	15.0799	5.81347	18.9192
875.773	[M+NH4]+	TG(53:2)	TG	5.46131	11.2173	5.59248	14.43	7.03005	10.3712
890.708	[M+Na]+	TG(53:2)	TG	3.04095	32.6496	3.72544	14.8311	6.89552	15.5403
895.736	[M+NH4]+	TG(53:4)	TG	3.35273	8.85259	3.59642	13.1761	5.26174	6.9625
886.724	[M+Na]+	TG(53:4)	TG	2.47489	18.9197	2.82658	16.1584	4.11855	11.1486
891.745	[M+Na]+	TG(53:5)	TG	7.70995	11.4644	8.64154	8.0963	11.0477	6.30288
889.733	[M+Na]+	TG(53:6)	TG	5.9089	10.8982	6.35978	9.53633	7.97686	7.34239
887.718	[M+NH4]+	TG(54:0)	TG	0.6282	29.5654	0.71749	34.3449	1.3556	26.3279
908.818	[M+Na]+	TG(54:2)	TG	5.77432	15.4215	6.14442	6.45309	7.90952	15.7599
909.722	[M+K]+	TG(54:2)	TG	0.86335	22.7179	0.89087	8.26083	1.39162	21.1792
925.813	[M+NH4]+	TG(54:3)	TG	1.24437	23.8023	1.67524	24.3134	3.01218	10.6686
885.705	[M+H]+	TG(54:3)	TG	8.26632	5.24061	8.70627	8.84501	11.2469	7.09528
907.81	[M+Na]+	TG(54:3)	TG	0.94985	23.0314	1.00401	30.5506	2.16636	17.4661
905.754	[M+Na]+	TG(54:4)	TG	1.71769	12.8544	1.94026	16.7028	3.83547	16.228
921.781	[M+K]+	TG(54:4)	TG	1.50402	27.0904	1.56686	18.7283	3.01819	12.7632
903.72	[M+Na]+	TG(54:5)	TG	2.03265	28.6933	2.48888	15.0695	3.79096	16.0513
923.799	[M+Na]+	TG(55:2)	TG	1.0457	29.1997	1.1954	23.4809	2.16236	18.2824
937.74	[M+K]+	TG(55:3)	TG	2.6101	7.17479	2.48874	25.3153	3.92761	11.5907
914.743	[M+NH4]+	TG(55:4)	TG	2.22748	17.874	2.37428	12.3296	3.6187	9.59396
935.788	[M+K]+	TG(55:4)	TG	0.73881	22.8685	0.79776	21.8228	1.40834	36.1175
910.678	[M+NH4]+	TG(55:6)	TG	6.90515	11.6518	6.7455	6.40729	7.67309	10.4443
913.736	[M+Na]+	TG(55:7)	TG	4.07128	14.5656	4.19313	11.312	6.12131	10.6047
911.731	[M+Na]+	TG(55:8)	TG	3.29674	20.4459	3.76062	12.2838	5.71074	8.41394
915.791	[M+H]+	TG(56:2)	TG	0.53933	25.5563	0.6848	32.8971	1.24339	16.9476
924.784	[M+NH4]+	TG(56:6)	TG	0.95742	41.5596	1.23495	29.224	2.22361	10.7714
253.216	[M-H]-	FA(16:1) Palmitoleic acid	FA	16.2171	22.3485	16.7	17.3438	9.42811	21.3118
281.249	[M-H]-	FA(18:1) Oleic acid	FA	392.434	21.0105	390.365	4.95883	386.39	10.4774
279.233	[M-H]-	FA(18:2) Linoleic acid	FA	801.444	11.4457	880.689	4.09259	749.093	8.93439
309.279	[M-H]-	FA(20:1)	FA	5.6798	56.114	4.81194	19.5842	4.10391	21.0427
307.261	[M-H]-	FA(20:2)	FA	4.13596	35.8564	3.25446	49.9951	2.55919	35.5832
305.247	[M-H]-	FA(20:3)	FA	8.2488	42.0163	7.5821	35.7052	4.95828	27.3637
303.233	[M-H]-	FA(20:4) Arachidonic acid	FA	93.633	16.3756	93.354	7.11788	79.8939	11.2034
333.277	[M-H]-	FA(22:3)	FA	1.34652	93.65	0.62415	86.3503	0.34476	47.0987
331.261	[M-H]-	FA(22:4)	FA	4.00147	34.9473	2.93038	27.7576	1.5545	35.5991
327.231	[M-H]-	FA(22:6) DHA	FA	96.8206	15.2916	107.79	10.901	71.2074	11.5446
437.261	[M-H]-	LPA(18:0)	LPL	18.5803	33.6202	14.3658	26.9343	13.1554	16.3853
452.272	[M-H]-	LPE(16:0)	LPL	62.265	13.3152	57.3545	7.10308	44.8275	16.9185
480.301	[M-H]-	LPE(18:0)	LPL	58.8031	18.2999	51.1804	11.1216	50.7684	7.35657
478.286	[M-H]-	LPE(18:1)	LPL	12.0694	25.23	10.3207	26.1964	10.6441	18.309
599.31	[M-H]-	LPI(18:0)	LPL	16.1823	26.6247	17.2236	16.667	18.2136	15.7679
673.491	[M-H]-	PA(34:1)	PA	2.4272	47.3236	1.95482	53.6364	1.33385	54.6198
701.514	[M-H]-	PA(36:1)	PA	5.90642	89.6938	1.48186	91.7104	1.30937	55.3324
715.512	[M-H]-	PA(37:1)	PA	15.5589	19.4963	12.8374	21.6051	7.95784	23.6803
723.483	[M-H]-	PA(38:4)	PA	25.0924	19.8736	23.9761	17.9254	26.6476	14.4493
719.449	[M-H]-	PA(38:6)	PA	13.4773	23.743	12.9745	13.6013	8.49971	31.8567
743.545	[M-H]-	PA(39:1)	PA	19.742	31.8564	12.8021	12.9766	11.8715	20.9793
753.541	[M-H]-	PA(40:3)	PA	1.50113	63.0065	1.85299	37.4529	0.865414	45.6273
751.521	[M-H]-	PA(40:4)	PA	3.55528	46.849	3.06554	56.0232	1.51731	55.6065
747.497	[M-H]-	PA(40:6)	PA	133.798	14.0925	147.068	9.14787	93.445	13.4725
745.482	[M-H]-	PA(40:7)	PA	24.0004	16.3358	24.9189	12.6211	14.5753	26.7531
767.543	[M-H]-	PA(41:3)	PA	54.1727	11.8679	48.3116	13.169	45.4581	8.63596
775.514	[M-H]-	PA(42:6)	PA	6.92529	25.9564	4.54416	30.51	3.52344	37.196
712.47	[M+Cl]-	PC(28:0)	PC	5.02923	52.5529	3.35316	25.7304	1.63907	43.1241
736.473	[M+Cl]-	PC(30:2)	PC	7.40508	39.7276	7.63854	25.0218	4.33019	41.9326
714.529	[M-H]-	PC(32:2)	PC	22.3807	25.46	26.4514	14.1593	13.6839	32.4136
726.492	[M-H]-	PC(32:3)	PC	4.51412	41.2996	3.90006	42.5773	2.14284	37.5468
780.516	[M+Cl]-	PC(33:1)	PC	12.0281	31.2495	10.8865	39.9838	9.88251	16.5888
778.503	[M+Cl]-	PC(33:2)	PC	13.2286	20.1601	10.3447	27.4647	7.84741	28.0731
794.537	[M+Cl]-	PC(34:1)	PC	39.2498	20.8947	36.5449	19.6538	33.2584	10.4955
804.519	[M+Cl]-	PC(35:3)	PC	12.1002	20.1092	11.3338	21.504	7.47894	16.226
820.547	[M+Cl]-	PC(36:2)	PC	10.7964	41.6318	7.71327	38.0062	6.25483	23.6175
816.519	[M+Cl]-	PC(36:4)	PC	13.3573	30.8422	8.97519	17.981	8.04742	17.9726
814.503	[M+Cl]-	PC(36:5)	PC	18.4166	27.0085	16.4875	15.7777	16.0468	12.1386
812.491	[M+Cl]-	PC(36:6)	PC	26.3466	24.601	24.0879	15.2306	29.4776	14.6144
780.575	[M-H]-	PC(37:4)	PC	1.94609	61.7117	1.72117	28.7288	0.82578	73.9897
798.653	[M-H]-	PC(38:1)	PC	5.06627	59.5156	2.08882	66.4552	1.30139	50.5242
802.537	[M-H]-	PC(38:7)	PC	3.81392	46.837	3.4621	31.9272	2.22925	42.2943
836.487	[M+Cl]-	PC(38:8)	PC	13.5759	32.7826	10.1484	28.3465	11.3632	20.0417
674.473	[M-H]-	PE(31:1)	PE	1.62088	26.1382	1.35512	62.2784	0.82529	80.0608
688.476	[M-H]-	PE(32:1)	PE	1.42694	62.2375	1.19285	37.2543	0.51375	43.5212
700.48	[M-H]-	PE(33:2)	PE	3.58869	54.0931	2.93067	35.2241	1.70205	35.4163
714.491	[M-H]-	PE(34:2)	PE	44.5923	7.35198	43.5168	7.80905	23.5034	31.0192
724.501	[M-H]-	PE(35:4)	PE	7.52877	27.4671	7.74612	20.5585	7.85681	20.2813
744.555	[M-H]-	PE(36:1)	PE	13.059	60.1597	7.48028	21.7605	4.92498	30.3618
742.538	[M-H]-	PE(36:2)	PE	104.201	15.4374	80.7207	10.7707	65.2618	11.6049
740.528	[M-H]-	PE(36:3)	PE	16.979	17.8064	14.3802	26.7496	9.7868	27.8185
738.493	[M-H]-	PE(36:4)	PE	41.4122	11.1596	41.8696	13.9912	25.7707	19.2677
736.494	[M-H]-	PE(36:5)	PE	6.58274	34.334	6.57206	26.5975	4.50667	43.1522
752.516	[M-H]-	PE(37:4)	PE	3.86572	35.2077	3.51749	41.0067	2.34691	36.3285
750.515	[M-H]-	PE(37:5)	PE	6.0284	39.7029	4.72803	54.5806	2.34353	44.4871
748.481	[M-H]-	PE(37:6)	PE	18.5097	18.5569	19.091	16.3032	13.4975	17.9502
766.527	[M-H]-	PE(38:4)	PE	219.96	9.45619	211.005	6.42002	195.778	8.03971
764.511	[M-H]-	PE(38:5)	PE	63.8774	13.3075	62.2972	10.7951	43.9378	14.4241
762.497	[M-H]-	PE(38:6)	PE	184.165	15.2869	206.68	8.15457	118.218	15.8929
760.483	[M-H]-	PE(38:7)	PE	6.14927	39.6396	5.27349	26.4329	3.0778	28.1585
780.552	[M-H]-	PE(39:4)	PE	5.24554	42.3422	4.47147	30.9215	3.38751	31.3484
778.546	[M-H]-	PE(39:5)	PE	6.29371	42.7021	4.12086	41.8899	2.81873	42.0478
776.522	[M-H]-	PE(39:6)	PE	8.7627	50.3148	5.91502	28.4176	3.64444	43.9615
778.559	[M-H]-	PE(40:4)	PE	2.72465	63.0429	1.7906	54.209	1.28129	38.4035
790.539	[M-H]-	PE(40:6)	PE	57.7826	27.7637	53.3068	15.2334	48.1156	13.7722
788.511	[M-H]-	PE(40:7)	PE	24.3675	34.5604	20.1711	16.4371	17.7669	19.0614
786.501	[M-H]-	PE(40:8)	PE	7.34508	18.0421	6.23645	33.8655	4.20284	23.7526
810.502	[M-H]-	PE(42:10)	PE	25.3441	24.1495	23.7982	12.5576	24.3732	9.30816
729.488	[M-H]-	PG(33:3)	PG	5.16591	40.9988	6.32418	35.3785	3.71419	27.2593
755.488	[M-H]-	PG(35:4)	PG	5.30732	35.6819	4.6225	34.0399	3.0947	37.967
753.468	[M-H]-	PG(35:5)	PG	4.4982	31.9576	3.9622	31.6221	3.0465	27.4502
773.519	[M-H]-	PG(36:2)	PG	14.4473	52.7968	11.3652	23.9487	7.30225	28.193
771.518	[M-H]-	PG(36:3)	PG	9.72125	29.2362	9.93353	25.7802	6.50217	40.228
801.558	[M-H]-	PG(38:2)	PG	2.30321	62.2652	1.30795	73.0288	0.63806	69.7486
799.539	[M-H]-	PG(38:3)	PG	3.62361	51.7911	2.45977	41.0612	1.84607	36.0289
797.537	[M-H]-	PG(38:4)	PG	5.64955	57.3668	4.05891	34.0777	3.30524	35.4929
795.508	[M-H]-	PG(38:5)	PG	19.6478	27.1457	16.3113	34.4572	15.1483	16.7211
825.56	[M-H]-	PG(40:4)	PG	2.30313	46.0485	2.3988	62.0118	1.30738	48.0571
821.547	[M-H]-	PG(40:6)	PG	4.3123	24.6002	3.14878	39.2633	3.01286	30.8721
819.524	[M-H]-	PG(40:7)	PG	9.52601	33.8755	7.85941	42.6705	7.48311	24.3771
817.511	[M-H]-	PG(40:8)	PG	9.72239	30.0675	9.51763	16.4125	7.75983	34.4042
843.519	[M-H]-	PG(42:9)	PG	3.69981	37.9867	2.9345	47.3404	2.05455	42.0264
835.537	[M-H]-	PI(34:1)	PI	21.9084	18.1311	20.3853	18.9365	13.5222	26.458
833.52	[M-H]-	PI(34:2)	PI	67.0309	30.7961	91.8377	19.5503	43.6109	31.3558
831.514	[M-H]-	PI(34:3)	PI	8.24303	31.2432	7.04647	26.4474	6.25755	22.9312
827.488	[M-H]-	PI(34:5)	PI	7.78433	27.7036	6.19872	31.7001	6.37453	22.1247
861.557	[M-H]-	PI(36:2)	PI	56.3546	26.0636	67.2	20.1592	29.6701	25.7229
859.533	[M-H]-	PI(36:3)	PI	55.443	21.2353	58.5525	14.753	32.5129	33.5665
857.506	[M-H]-	PI(36:4)	PI	213.753	18.0741	217.051	10.7597	145.531	23.1074
873.549	[M-H]-	PI(37:3)	PI	4.18463	43.7505	4.01078	24.5002	2.03609	60.559
871.534	[M-H]-	PI(37:4)	PI	9.57645	31.2672	7.78976	14.2774	5.55587	26.4298
869.536	[M-H]-	PI(37:5)	PI	2.80558	35.2013	2.8416	62.7386	1.8007	27.2307
865.484	[M-H]-	PI(37:7)	PI	10.6629	30.7667	11.0359	18.4779	7.97072	17.9209
889.58	[M-H]-	PI(38:2)	PI	8.14853	34.8464	9.36694	32.0863	8.72387	17.0102
887.562	[M-H]-	PI(38:3)	PI	393.901	17.1218	464.073	4.66651	628.825	6.13545
885.55	[M-H]-	PI(38:4)	PI	5376.14	4.01934	5313.31	1.47974	5981.46	4.6673
883.535	[M-H]-	PI(38:5)	PI	53.3852	25.8021	56.998	13.507	51.8016	33.7924
881.518	[M-H]-	PI(38:6)	PI	5.86523	24.4587	5.67599	21.1423	4.22723	29.8298
899.557	[M-H]-	PI(39:4)	PI	21.0558	21.9036	21.0387	23.7831	23.1461	11.8526
913.579	[M-H]-	PI(40:4)	PI	4.19241	58.4548	4.15332	23.1662	4.26745	30.9319
911.565	[M-H]-	PI(40:5)	PI	5.34358	44.0213	6.00245	44.4764	5.32278	15.6057
909.548	[M-H]-	PI(40:6)	PI	12.369	32.3582	16.3884	28.1637	13.7846	18.7791
933.548	[M-H]-	PI(42:8)	PI	14.6543	18.9676	13.8284	16.693	21.0117	21.6446
931.522	[M-H]-	PI(42:9)	PI	35.1079	12.9454	31.8347	15.414	61.0514	16.0409
718.516	[M-H]-	PS(32:0)	PS	3.66947	75.9123	1.71553	64.6427	1.00727	41.7223
748.499	[M-H]-	PS(33:0)	PS	44.934	17.4304	49.0873	11.8556	28.9271	13.7407
758.51	[M-H]-	PS(34:2)	PS	6.18467	40.1397	5.44428	39.0479	3.85632	36.969
754.483	[M-H]-	PS(34:4)	PS	7.35352	34.3594	5.48957	35.3703	3.9908	22.8119
776.543	[M-H]-	PS(35:0)	PS	4.0542	33.9458	2.10915	38.1089	1.70166	56.966
774.517	[M-H]-	PS(35:1)	PS	11.0794	33.0779	9.54519	46.8372	6.64481	23.0681
770.508	[M-H]-	PS(35:3)	PS	16.6372	30.2036	13.6591	21.2551	12.8265	21.5187
782.513	[M-H]-	PS(36:4)	PS	9.30568	23.1077	8.0149	26.0407	8.26647	25.3388
780.498	[M-H]-	PS(36:5)	PS	13.6274	28.5816	12.9706	14.4909	10.1578	19.5036
798.524	[M-H]-	PS(37:3)	PS	6.9869	32.7442	4.50099	38.1285	3.435	31.6711
796.505	[M-H]-	PS(37:4)	PS	9.64435	36.314	7.92887	20.2553	7.47547	18.3792
794.495	[M-H]-	PS(37:5)	PS	20.6839	23.5649	21.9957	16.1627	21.0938	10.408
792.492	[M-H]-	PS(37:6)	PS	15.8145	20.0437	15.395	13.2771	13.2998	22.6413
810.528	[M-H]-	PS(38:4)	PS	17.6946	23.0531	17.2012	15.5866	16.6479	11.9308
808.505	[M-H]-	PS(38:5)	PS	20.9863	23.3082	18.657	22.7323	16.7384	10.2533
806.503	[M-H]-	PS(38:6)	PS	15.6738	31.7147	15.204	15.5844	10.8921	18.6771
804.496	[M-H]-	PS(38:7)	PS	13.9373	19.3993	11.4019	32.5741	10.444	19.1925
818.491	[M-H]-	PS(39:7)	PS	15.377	26.1026	15.3208	18.8748	13.7201	20.4769
816.49	[M-H]-	PS(39:8)	PS	10.5463	33.9822	10.4101	20.543	9.94499	21.6366
834.526	[M-H]-	PS(40:6)	PS	50.4346	17.2426	61.6586	11.3533	33.6123	19.1035
830.499	[M-H]-	PS(40:8)	PS	14.2251	22.6477	13.3609	15.7972	12.7732	22.1336
854.492	[M-H]-	PS(42:10)	PS	7.08563	22.7877	7.38041	30.2031	7.24369	24.384
862.555	[M-H]-	PS(42:6)	PS	21.2523	27.3372	24.1909	19.125	12.1285	22.334
858.518	[M-H]-	PS(42:8)	PS	59.9633	21.0774	56.5116	12.5851	38.317	15.6916
687.545	[M-H]-	SM(33:1)	SM	6.88787	82.0996	2.48896	82.8597	1.69639	59.6091
