# Supplementary material for: Characterisation of hepatic lipid signature distributed across the liver zonation using mass spectrometry imaging
Source: JHEP Rep. 2023 Mar 9;5(6):100725. doi: 10.1016/j.jhepr.2023.100725 (PMC10240278; doi:10.1016/j.jhepr.2023.100725)
Supplement: Multimedia component 4 [file mmc4.xlsx]

## Sheet: Significant lipids_PTvsCV
					Region: Pericentral	Region: Midzone	Region: Periportal
Lipids	Lipid species	P VALUE	FDR	Dominant Region	Intensity mean of 30 pixels	Intensity mean of 30 pixels	Intensity mean of 30 pixels	Fatty acid chain
FA 18:2 (Linoleic acid)	FA	0.0167832	0.0278807	Periportal	585.05	641.11	640.57
FA 20:2	FA	8.27e-15	5.65e-14	Periportal	3.54	5.31	7.1
FA 20:3	FA	2.78e-08	8.34e-08	Periportal	7.48	11.61	14.86
FA 20:4 (Arachidonic acid)	FA	5.85e-11	2.62e-10	Periportal	101.34	145.29	163.82
FA 22:4	FA	5.76e-13	3.15e-12	Periportal	1.82	3.7	5.42
FA 22:6 (DHA)	FA	4.4e-36	2.16e-34	Periportal	69.2	108.55	133.92
LPA(18:0)	LPL	9.08e-11	3.72e-10	Periportal	19.11	24.48	26.45
LPC(18:1)	LPL	0.00082512	0.0016915	Periportal	20.33	21.57	22.07
LPE(16:0)	LPL	3.9e-09	1.3e-08	Periportal	52.46	72.86	71.7
PA(36:1)	PA	1.84e-07	5.08e-07	Periportal	1.79	2.65	4.88	16:0_20:1
PA(37:1)	PA	4.75e-27	1.3e-25	Periportal	9.5	14.7	16.16	18:1_19:0
PA(38:6)	PA	2.7e-16	2.21e-15	Periportal	7.73	14.01	14.76	16:0_22:6
PA(39:1)	PA	1.73935e-06	4.55191e-06	Periportal	16.69	19.64	24.59	18:1_21:0
PA(40:3)	PA	1.82e-08	5.67e-08	Periportal	0.57	1.32	1.66	18:1_22:2
PA(40:4)	PA	3.07e-09	1.03e-08	Periportal	2.44	3.69	6.36	20:0_20:4
PA(40:6)	PA	2.22e-42	1.82e-40	Periportal	63.98	127.77	143.14	18:0_22:6
PA(40:7)	PA	2.35e-20	3.05e-19	Periportal	14.54	27.97	26.53	18:1_22:6
PA(41:3)	PA	0.000158711	0.000354935	Periportal	68.01	82.11	87.22	20:3_21:0
PA(42:6)	PA	8.01e-09	2.56e-08	Periportal	4.01	5.76	6.86	20:0_22:6
PC(30:2)	PC	1.96e-20	2.84e-19	Periportal	4.04	7.5	8.65	12:0_18:2
PC(32:0)	PC	2.35e-11	1.07e-10	Periportal	55.85	64.78	82.25	16:0_16:0
PC(32:1)	PC	2.16e-32	8.87e-31	Periportal	16.42	22.4	28.31	16:0_16:1
PC(32:2)	PC	1.04e-17	1.06e-16	Periportal	10.44	17.58	18.19	14:0_18:2
PC(34:1)	PC	2.6e-12	1.26e-11	Periportal	515.7	533.2	579.01	16:0_18:1
PC(34:2)	PC	0.00162568	0.00317394	Periportal	1712.49	1830.91	1797.03	16:0_18:2
PC(34:3)	PC	3.13e-50	7.7e-48	Periportal	119.64	153.59	170.14	16:0_18:3
PC(34:4)	PC	2.08e-20	2.84e-19	Periportal	14.23	16.96	18.89	16:0_18:4
PC(36:6)	PC	3.16e-18	3.53e-17	Periportal	16.64	21.8	25.12	14:0_22:6
PC(37:6)	PC	0.0017916	0.00344324	Periportal	32.94	33.22	37.23	15:0_22:6
PC(38:1)	PC	3.04e-14	1.92e-13	Periportal	1.93	3.28	4.54	20:0_18:1
PE(31:1)	PE	0.00625384	0.011068	Periportal	0.91	1.2	1.58	15:1_16:0
PE(33:2)	PE	5.03e-14	3.09e-13	Periportal	2.6	4.79	6.06	15:1_18:1
PE(34:2)	PE	1.81e-36	1.11e-34	Periportal	27.22	46.85	48.59	16:0_18:2
PE(36:5)	PE	1.25e-14	8.33e-14	Periportal	3.98	6.92	7.82	16:1_20:4
PE(37:6)	PE	5.5e-26	1.35e-24	Periportal	16.44	28.76	35.54	17:2_20:4
PE(38:7)	PE	1.15e-09	4.14e-09	Periportal	3.64	6.4	7.44	16:1_22:6
PI(34:1)	PI	6.99e-17	6.14e-16	Periportal	9.61	15.92	17.37	16:0_18:1
PI(37:7)	PI	7.5746e-06	1.8449e-05	Periportal	15	18.95	19.89	15:1_22:6
PS(32:0)	PS	5.79e-12	2.74e-11	Periportal	1.08	2.07	3.16	16:0_16:0
PS(33:0)	PS	5.75e-23	9.43e-22	Periportal	22.56	42.87	49.99	15:0_18:0
PS(35:0)	PS	1.46e-12	7.31e-12	Periportal	2.5	3.78	5.45	17:0_18:0
PS(35:1)	PS	3.96e-18	4.24e-17	Periportal	8.44	12.03	14.63	17:0_18:1
PS(38:6)	PS	3.27e-07	8.93e-07	Periportal	11.61	14.92	16.11	16:0_22:6
PS(38:7)	PS	5.45211e-05	0.00012653	Periportal	14.49	18.84	19.75	16:1_22:6
PS(42:6)	PS	2.56e-14	1.66e-13	Periportal	13.14	26.71	22.65	20:0_22:6
PS(42:8)	PS	5.21e-43	6.41e-41	Periportal	40.2	57.61	57.2	20:4_22:4
SM(33:1)	SM	2.53e-16	2.15e-15	Periportal	1.43	3.56	6.09	d16:1_17:0
SM(34:1)	SM	4.3e-16	3.31e-15	Periportal	13.84	14.91	19.76	d16:1_18:0
SM(36:0)	SM	2.16e-32	8.87e-31	Periportal	8.11428	10.7499	13.2573	d16:0_20:0
SM(38:0)	SM	8.39e-12	3.89e-11	Periportal	163.45	169.26	188.06	d16:0_22:0
SM(38:2)	SM	3.13e-50	7.7e-48	Periportal	54.7572	68.1815	76.0517	d16:1_22:1
PI(34:2)	PI	0.000296862	0.000635026	Midzone	33.65	66.22	46.82	16:1_18:1
PI(36:2)	PI	2.79e-10	1.07e-09	Midzone	30.39	68.67	51.29	18:0_18:2
PI(36:3)	PI	5.52e-17	5.03e-16	Midzone	30.78	62.08	48.96	16:0_20:3
PI(36:4)	PI	5.5e-25	1.23e-23	Midzone	86.97	141.39	135.98	16:0_20:4
PI(38:5)	PI	7.75e-10	2.89e-09	Midzone	34.32	58.99	53.89	18:1_20:4
PI(38:6)	PI	3.42e-07	9.24e-07	Midzone	5.7	9.51	8.01	18:2_20:4
PI(40:5)	PI	0.00999684	0.0170406	Midzone	4.27	6.2	5.58	18:1_22:4
PS(40:6)	PS	3.15e-23	5.54e-22	Midzone	30.38	51.37	47.64	18:0_22:6
Cer(37:0)	Cer	0.00652147	0.0114592	Pericentral	10.9808	9.03565	8.91491	d18:0_19:0
DG(36:2)	DG	0.00652147	0.0114592	Pericentral	25.38	20.68	20.99	18:1_18:1
DG(36:3)	DG	0.0265481	0.0418644	Pericentral	7.42	5.94	5.98	18:1_18:2
DG(38:4)	DG	0.0194202	0.0316381	Pericentral	22.11	23.11	23.77
PC(35:2)	PC	0.0290933	0.0450123	Pericentral	170.62	157.83	155.53	13:0_22:2
PC(36:2)	PC	3.95e-15	2.77e-14	Pericentral	523.14	491.52	466.84	14:0_22:2
PC(36:4)	PC	0.00855497	0.0147169	Pericentral	734.45	730.69	689.57	14:0_22:4
PC(37:1)	PC	0.00176276	0.00341449	Pericentral	25.8	23.02	23.33	15:0_22:1
PC(37:2)	PC	8.45e-11	3.52e-10	Pericentral	57.58	49.66	45.74	15:0_22:2
PC(37:3)	PC	0.0100443	0.0170406	Pericentral	84.26	78.91	76.21	15:1_22:2
PC(37:4)	PC	0.00151844	0.00298828	Pericentral	163.5	154.88	140.5	15:0_22:4
PC(38:3)	PC	2.76e-23	5.54e-22	Pericentral	76.56	66.64	62.93	16:1_22:2
PC(39:4)	PC	1.68e-08	5.29e-08	Pericentral	57.38	49.48	44.95	17:0_22:4
PC(39:5)	PC	7.21e-11	3.11e-10	Pericentral	53.2	49.28	46.11	16:0_23:5
PC(40:4)	PC	0.000470695	0.000989667	Pericentral	35.04	30.77	30.8	18:0_22:4
PC(42:10)	PC	9.89e-07	2.61621e-06	Pericentral	41.07	37.01	35.77	20:4_22:6
PC(42:9)	PC	6.6e-14	3.87e-13	Pericentral	30.3	23.6	23.27	20:3_22:6
PE(42:10)	PE	0.0231223	0.0371771	Pericentral	35.65	34.95	31.72	20:4_22:6
PI(38:3)	PI	3.47e-15	2.59e-14	Pericentral	687.65	552.98	445.18	18:0_20:3
PI(38:4)	PI	1.39e-29	4.87e-28	Pericentral	5826.05	4910.8	4863.18	18:0_20:4
PI(39:4)	PI	2.23e-09	7.61e-09	Pericentral	19.25	17.37	15.09	19:0_20:4
PI(42:8)	PI	7.65e-10	2.89e-09	Pericentral	20.72	13.27	11.93	20:2_22:6
PI(42:9)	PI	1.96e-13	1.12e-12	Pericentral	57.99	29.82	26.08	20:3_22:6
PS(40:8)	PS	0.0155955	0.0260985	Pericentral	16.93	15.13	14.07	18:2_22:6
SM(40:1)	SM	2.53e-17	2.39e-16	Pericentral	233.73	215.16	203.14	d16:1_24:0
SM(41:1)	SM	1.45e-07	4.09e-07	Pericentral	27.05	23.59	22.03	d16:1_25:0
SM(41:2)	SM	0.00757327	0.0131199	Pericentral	31.68	29.2	28.92	d17:1_24:1
SM(42:3)	SM	3.76e-08	1.1e-07	Pericentral	101.21	89.2	83.75	d18:2_24:1
TG(50:4)	TG	9.03e-13	4.73e-12	Pericentral	14.69	12.3	11.7
TG(50:5)	TG	1.24e-09	4.42e-09	Pericentral	10.84	9.09	8.63
TG(51:1)	TG	0.00380896	0.00699256	Pericentral	6.38368	6.66928	8.9492
TG(51:4)	TG	0.00380896	0.00699256	Pericentral	17.77	18.94	24.42
TG(51:5)	TG	0.00116794	0.00237448	Pericentral	60.26	67.8	77.03
TG(52:2)	TG	0.00450659	0.00821201	Pericentral	3.15	2.31	2.11
TG(52:4)	TG	0.00658597	0.0114904	Pericentral	1.93	1.4	1.34
